# Supplementary material for: Using long-read sequencing to detect imprinted DNA methylation
Source: Nucleic Acids Res. 2019 Feb 22;47(8):e46. doi: 10.1093/nar/gkz107 (PMC6486641; doi:10.1093/nar/gkz107)
Supplement: Supplementary Data [file gkz107_supplemental_files.zip]

Archive with 3 entries (3 files):
- dss_dmrlist.csv
- imprinted_genes_Supp_file_1.csv
- SuppFigures.pdf
